# Supplementary material for: The effectiveness of exercise-based vestibular rehabilitation in adult patients with chronic dizziness: A systematic review
Source: F1000Res. 2018 Mar 5;7:276. [Version 1] doi: 10.12688/f1000research.14089.1 (PMC5954334; doi:10.12688/f1000research.14089.1)
Supplement: Supplementary file 1 [file f1000research-7-15325-s0000.tgz]

Archive with 1 entries (1 files):
- 9bf9d8ae-6f3e-49b9-97ca-603b46c3723a.doc
